# Supplementary material for: A tool for predicting pH and temperature effects on porcine and human pepsin activity during in vitro gastric digestion
Source: Sci Rep. 2026 Feb 15;16:9176. doi: 10.1038/s41598-026-38033-5 (PMC12996343; doi:10.1038/s41598-026-38033-5)
Supplement: Supplementary file 2 — Supplementary Material 2 [file 41598_2026_38033_MOESM2_ESM.xlsx]

## Sheet: Porcine
Measured Pepsin Activity at pH 2 , 37°C (U / mg)	2000
Time ->	0	1	2	3	4	5	6	7	8	9	10	11	12	13	14	15	16	17	18	19	20	21	22	23	24	25	26	27	28	29	30	31	32	33	34	35	36	37	38	39	40	41	42	43	44	45	46	47	48
Enter - pH	6	5.57667	5.57667	5.57667	5.57667	5.57667	5.57667	5.57667	5.57667	5.57667	5.57667	5.06671	5.06671	5.06671	5.06671	5.06671	5.06671	5.06671	5.06671	5.06671	5.06671	4.98534	4.98534	4.98534	4.98534	4.98534	4.98534	4.98534	4.98534	4.98534	4.98534	4.37822	4.37822	4.37822	4.37822	4.37822	4.37822	4.37822	4.37822	4.37822	4.37822	3.97908	3.97908	3.97908	3.97908	3.97908	3.97908	3.97908	3.97908
Enter - Temp (°C)	44	37	37	37	37	37	37	37	37	37	37	37	37	37	37	37	37	37	37	37	37	37	37	37	37	37	37	37	37	37	37	37	37	37	37	37	37	37	37	37	37	37	37	37	37	37	37	37	37
Sum of equation	0.658708	0.312256	0.312256	0.312256	0.312256	0.312256	0.312256	0.312256	0.312256	0.312256	0.312256	0.506049	0.506049	0.506049	0.506049	0.506049	0.506049	0.506049	0.506049	0.506049	0.506049	0.544318	0.544318	0.544318	0.544318	0.544318	0.544318	0.544318	0.544318	0.544318	0.544318	0.873006	0.873006	0.873006	0.873006	0.873006	0.873006	0.873006	0.873006	0.873006	0.873006	1.11253	1.11253	1.11253	1.11253	1.11253	1.11253	1.11253	1.11253
Porcine Pepsin Activity %	4.55731	2.05237	2.05237	2.05237	2.05237	2.05237	2.05237	2.05237	2.05237	2.05237	2.05237	3.20663	3.20663	3.20663	3.20663	3.20663	3.20663	3.20663	3.20663	3.20663	3.20663	3.50202	3.50202	3.50202	3.50202	3.50202	3.50202	3.50202	3.50202	3.50202	3.50202	7.46459	7.46459	7.46459	7.46459	7.46459	7.46459	7.46459	7.46459	7.46459	7.46459	12.9577	12.9577	12.9577	12.9577	12.9577	12.9577	12.9577	12.9577
Porcine Pepsin Activity (U / mL)	91.1462	41.0474	41.0474	41.0474	41.0474	41.0474	41.0474	41.0474	41.0474	41.0474	41.0474	64.1326	64.1326	64.1326	64.1326	64.1326	64.1326	64.1326	64.1326	64.1326	64.1326	70.0403	70.0403	70.0403	70.0403	70.0403	70.0403	70.0403	70.0403	70.0403	70.0403	149.292	149.292	149.292	149.292	149.292	149.292	149.292	149.292	149.292	149.292	259.153	259.153	259.153	259.153	259.153	259.153	259.153	259.153
Average Pepsin Activity over digestion %	39.0806
Average Pepsin Activity over digestion U / mL	781.611
Term	Coefficient	Product	1	2	3	4	5	6	7	8	9	10	11	12	13	14	15	16	17	18	19	20	21	22	23	24	25	26	27	28	29	30	31	32	33	34	35	36	37	38	39	40	41	42	43	44	45	46	47
Intercept	-0.104906	-0.104906	-0.104906	-0.104906	-0.104906	-0.104906	-0.104906	-0.104906	-0.104906	-0.104906	-0.104906	-0.104906	-0.104906	-0.104906	-0.104906	-0.104906	-0.104906	-0.104906	-0.104906	-0.104906	-0.104906	-0.104906	-0.104906	-0.104906	-0.104906	-0.104906	-0.104906	-0.104906	-0.104906	-0.104906	-0.104906	-0.104906	-0.104906	-0.104906	-0.104906	-0.104906	-0.104906	-0.104906	-0.104906	-0.104906	-0.104906	-0.104906	-0.104906	-0.104906	-0.104906	-0.104906	-0.104906	-0.104906	-0.104906
A	1.50841	9.05046	8.4119	8.4119	8.4119	8.4119	8.4119	8.4119	8.4119	8.4119	8.4119	8.4119	7.64267	7.64267	7.64267	7.64267	7.64267	7.64267	7.64267	7.64267	7.64267	7.64267	7.51993	7.51993	7.51993	7.51993	7.51993	7.51993	7.51993	7.51993	7.51993	7.51993	6.60416	6.60416	6.60416	6.60416	6.60416	6.60416	6.60416	6.60416	6.60416	6.60416	6.00208	6.00208	6.00208	6.00208	6.00208	6.00208	6.00208
B	0.036848	1.62131	1.36338	1.36338	1.36338	1.36338	1.36338	1.36338	1.36338	1.36338	1.36338	1.36338	1.36338	1.36338	1.36338	1.36338	1.36338	1.36338	1.36338	1.36338	1.36338	1.36338	1.36338	1.36338	1.36338	1.36338	1.36338	1.36338	1.36338	1.36338	1.36338	1.36338	1.36338	1.36338	1.36338	1.36338	1.36338	1.36338	1.36338	1.36338	1.36338	1.36338	1.36338	1.36338	1.36338	1.36338	1.36338	1.36338	1.36338
AB	-0.0208757	-5.51118	-4.30742	-4.30742	-4.30742	-4.30742	-4.30742	-4.30742	-4.30742	-4.30742	-4.30742	-4.30742	-3.91353	-3.91353	-3.91353	-3.91353	-3.91353	-3.91353	-3.91353	-3.91353	-3.91353	-3.91353	-3.85068	-3.85068	-3.85068	-3.85068	-3.85068	-3.85068	-3.85068	-3.85068	-3.85068	-3.85068	-3.38174	-3.38174	-3.38174	-3.38174	-3.38174	-3.38174	-3.38174	-3.38174	-3.38174	-3.38174	-3.07344	-3.07344	-3.07344	-3.07344	-3.07344	-3.07344	-3.07344
A^2	-0.492622	-17.7344	-15.3201	-15.3201	-15.3201	-15.3201	-15.3201	-15.3201	-15.3201	-15.3201	-15.3201	-15.3201	-12.6463	-12.6463	-12.6463	-12.6463	-12.6463	-12.6463	-12.6463	-12.6463	-12.6463	-12.6463	-12.2434	-12.2434	-12.2434	-12.2434	-12.2434	-12.2434	-12.2434	-12.2434	-12.2434	-12.2434	-9.44299	-9.44299	-9.44299	-9.44299	-9.44299	-9.44299	-9.44299	-9.44299	-9.44299	-9.44299	-7.79971	-7.79971	-7.79971	-7.79971	-7.79971	-7.79971	-7.79971
B^2	0.000705041	1.36496	0.965201	0.965201	0.965201	0.965201	0.965201	0.965201	0.965201	0.965201	0.965201	0.965201	0.965201	0.965201	0.965201	0.965201	0.965201	0.965201	0.965201	0.965201	0.965201	0.965201	0.965201	0.965201	0.965201	0.965201	0.965201	0.965201	0.965201	0.965201	0.965201	0.965201	0.965201	0.965201	0.965201	0.965201	0.965201	0.965201	0.965201	0.965201	0.965201	0.965201	0.965201	0.965201	0.965201	0.965201	0.965201	0.965201	0.965201
AB^2	0.000450138	5.22881	3.43656	3.43656	3.43656	3.43656	3.43656	3.43656	3.43656	3.43656	3.43656	3.43656	3.1223	3.1223	3.1223	3.1223	3.1223	3.1223	3.1223	3.1223	3.1223	3.1223	3.07216	3.07216	3.07216	3.07216	3.07216	3.07216	3.07216	3.07216	3.07216	3.07216	2.69803	2.69803	2.69803	2.69803	2.69803	2.69803	2.69803	2.69803	2.69803	2.69803	2.45206	2.45206	2.45206	2.45206	2.45206	2.45206	2.45206
A^3	0.041292	8.91906	7.16126	7.16126	7.16126	7.16126	7.16126	7.16126	7.16126	7.16126	7.16126	7.16126	5.37084	5.37084	5.37084	5.37084	5.37084	5.37084	5.37084	5.37084	5.37084	5.37084	5.11622	5.11622	5.11622	5.11622	5.11622	5.11622	5.11622	5.11622	5.11622	5.11622	3.46545	3.46545	3.46545	3.46545	3.46545	3.46545	3.46545	3.46545	3.46545	3.46545	2.60143	2.60143	2.60143	2.60143	2.60143	2.60143	2.60143
B^3	-2.5538e-05	-2.17543	-1.29357	-1.29357	-1.29357	-1.29357	-1.29357	-1.29357	-1.29357	-1.29357	-1.29357	-1.29357	-1.29357	-1.29357	-1.29357	-1.29357	-1.29357	-1.29357	-1.29357	-1.29357	-1.29357	-1.29357	-1.29357	-1.29357	-1.29357	-1.29357	-1.29357	-1.29357	-1.29357	-1.29357	-1.29357	-1.29357	-1.29357	-1.29357	-1.29357	-1.29357	-1.29357	-1.29357	-1.29357	-1.29357	-1.29357	-1.29357	-1.29357	-1.29357	-1.29357	-1.29357	-1.29357	-1.29357	-1.29357
[truncated: 334 more columns]

## Sheet: Human
Measured Pepsin Activity at pH 2 , 37°C (U / mg)	931
Time ->	0	1	2	3	4	5	6	7	8	9	10	11	12	13	14	15	16	17	18	19	20	21	22	23	24	25	26	27	28	29	30	31	32	33	34	35	36	37	38	39	40	41	42	43	44	45	46	47	48
Enter - pH	6	5.57667	5.57667	5.57667	5.57667	5.57667	5.57667	5.57667	5.57667	5.57667	5.06671	5.06671	5.06671	5.06671	5.06671	5.06671	5.06671	5.06671	5.06671	5.06671	4.98534	4.98534	4.98534	4.98534	4.98534	4.98534	4.98534	4.98534	4.98534	4.98534	4.37822	4.37822	4.37822	4.37822	4.37822	4.37822	4.37822	4.37822	4.37822	4.37822	3.97908	3.97908	3.97908	3.97908	3.97908	3.97908	3.97908	3.97908	3.97908
Enter - Temp (°C)	37	22.3077	22.616	23.5409	24.3287	24.5342	24.8082	25.2193	26.5551	27.5485	28.028	28.4733	29.0214	30.3915	31.4191	32.2069	32.344	32.8578	33.1318	33.2345	33.4401	33.1318	33.6456	34.6732	35.3583	35.598	35.8035	35.8378	35.9748	36.0433	36.0091	35.4268	35.9063	36.0091	36.3516	36.3859	36.3859	36.4544	37.2079	37.2764	36.9339	36.5914	36.6599	36.6941	36.6256	36.5571	36.4544	36.4886	36.3859
Sum of equation	0.557711	0.827476	0.824978	0.818223	0.813345	0.812205	0.810771	0.808802	0.80392	0.801793	1.09376	1.09469	1.0961	1.10091	1.10574	1.11015	1.11097	1.11425	1.1161	1.11681	1.16228	1.16005	1.16381	1.17206	1.17812	1.18034	1.18228	1.18261	1.18394	1.18461	1.4773	1.47155	1.47627	1.4773	1.48077	1.48112	1.48112	1.48182	1.48973	1.49047	1.6437	1.64012	1.64083	1.64119	1.64047	1.63976	1.6387	1.63905	1.63799
Porcine Pepsin Activity %	3.61169	6.72165	6.68309	6.57995	6.50646	6.48941	6.46801	6.43876	6.36678	6.33567	12.4097	12.4362	12.4766	12.6158	12.7568	12.8868	12.9114	13.009	13.0646	13.0861	14.5305	14.4562	14.5818	14.8616	15.0701	15.1474	15.2154	15.2269	15.2734	15.297	30.0123	29.6177	29.9413	30.0123	30.253	30.2775	30.2775	30.3265	30.8838	30.9361	44.0248	43.6634	43.7352	43.7711	43.6993	43.6277	43.5208	43.5563	43.4498
Porcine Pepsin Activity (U / mL)	33.6249	62.5786	62.2196	61.2593	60.5752	60.4164	60.2172	59.9448	59.2748	58.9851	115.534	115.781	116.157	117.453	118.765	119.976	120.205	121.114	121.631	121.831	135.279	134.587	135.757	138.361	140.302	141.022	141.656	141.763	142.196	142.415	279.414	275.741	278.754	279.414	281.656	281.883	281.883	282.34	287.528	288.015	409.871	406.507	407.174	407.509	406.84	406.174	405.178	405.509	404.518
Average activity over digestion	52.384
Average Pepsin Activity over digestion U / mL	487.695
Term	Coefficient		Product
Intercept	-0.173633		-0.173633	-0.173633	-0.173633	-0.173633	-0.173633	-0.173633	-0.173633	-0.173633	-0.173633	-0.173633	-0.173633	-0.173633	-0.173633	-0.173633	-0.173633	-0.173633	-0.173633	-0.173633	-0.173633	-0.173633	-0.173633	-0.173633	-0.173633	-0.173633	-0.173633	-0.173633	-0.173633	-0.173633	-0.173633	-0.173633	-0.173633	-0.173633	-0.173633	-0.173633	-0.173633	-0.173633	-0.173633	-0.173633	-0.173633	-0.173633	-0.173633	-0.173633	-0.173633	-0.173633	-0.173633	-0.173633	-0.173633
A	0.768236		4.60942	4.2842	4.2842	4.2842	4.2842	4.2842	4.2842	4.2842	4.2842	4.2842	3.89243	3.89243	3.89243	3.89243	3.89243	3.89243	3.89243	3.89243	3.89243	3.89243	3.82991	3.82991	3.82991	3.82991	3.82991	3.82991	3.82991	3.82991	3.82991	3.82991	3.36351	3.36351	3.36351	3.36351	3.36351	3.36351	3.36351	3.36351	3.36351	3.36351	3.05687	3.05687	3.05687	3.05687	3.05687	3.05687	3.05687
B	0.088912		3.28974	1.98343	2.01083	2.09306	2.16311	2.18138	2.20575	2.2423	2.36107	2.44939	2.49203	2.53162	2.58035	2.70217	2.79354	2.86358	2.87577	2.92145	2.94581	2.95495	2.97322	2.94581	2.9915	3.08286	3.14377	3.16509	3.18336	3.18641	3.19859	3.20468	3.20164	3.14986	3.1925	3.20164	3.23209	3.23514	3.23514	3.24123	3.30823	3.31432	3.28387	3.25341	3.2595	3.26255	3.25646	3.25037	3.24123
AB	-0.02263		-5.02386	-2.81524	-2.85414	-2.97085	-3.07028	-3.09622	-3.1308	-3.18267	-3.35126	-3.47662	-3.21368	-3.26474	-3.32758	-3.48468	-3.6025	-3.69283	-3.70854	-3.76746	-3.79888	-3.81066	-3.77265	-3.73787	-3.79583	-3.91177	-3.98905	-4.0161	-4.03929	-4.04315	-4.05861	-4.06634	-3.56775	-3.51006	-3.55757	-3.56775	-3.60169	-3.60508	-3.60508	-3.61187	-3.68653	-3.69332	-3.32577	-3.29493	-3.30109	-3.30418	-3.29801	-3.29184	-3.28259
A^2	-0.089216		-3.21178	-2.77455	-2.77455	-2.77455	-2.77455	-2.77455	-2.77455	-2.77455	-2.77455	-2.77455	-2.29031	-2.29031	-2.29031	-2.29031	-2.29031	-2.29031	-2.29031	-2.29031	-2.29031	-2.29031	-2.21734	-2.21734	-2.21734	-2.21734	-2.21734	-2.21734	-2.21734	-2.21734	-2.21734	-2.21734	-1.71017	-1.71017	-1.71017	-1.71017	-1.71017	-1.71017	-1.71017	-1.71017	-1.71017	-1.71017	-1.41256	-1.41256	-1.41256	-1.41256	-1.41256	-1.41256	-1.41256
B^2	-0.001068		-1.46209	-0.531474	-0.546265	-0.591855	-0.632133	-0.642858	-0.657299	-0.67926	-0.753128	-0.810526	-0.83899	-0.86586	-0.899513	-0.986452	-1.05429	-1.10782	-1.11727	-1.15305	-1.17236	-1.17964	-1.19428	-1.17236	-1.209	-1.28398	-1.33522	-1.35339	-1.36906	-1.37168	-1.38219	-1.38746	-1.38483	-1.3404	-1.37693	-1.38483	-1.4113	-1.41396	-1.41396	-1.41929	-1.47857	-1.48402	-1.45687	-1.42998	-1.43534	-1.43802	-1.43265	-1.4273	-1.41929
AB^2	0.000308		2.52991	0.854744	0.878532	0.951853	1.01663	1.03388	1.0571	1.09242	1.21122	1.30353	1.22592	1.26518	1.31435	1.44139	1.54051	1.61873	1.63254	1.68482	1.71303	1.72368	1.71704	1.68552	1.73821	1.846	1.91967	1.94579	1.96833	1.9721	1.9872	1.99478	1.74853	1.69243	1.73856	1.74853	1.78195	1.78531	1.78531	1.79204	1.86689	1.87378	1.6718	1.64093	1.64708	1.65016	1.64401	1.63786	1.62867
[truncated: 208 more columns]

## Sheet: How to use model
1) Measure the Optimum Activity of Pepsin
Determine the optimum activity of the pepsin enzyme being used (e.g., 2000 U/mg for human pepsin).
Follow the pepsin activity protoocl outlined in the INFOGEST protocol under optimal pH and temperature conditions to find your 'optimum activity'
Step 2: Conduct the Digestion
Perform an in vitro gastric digestion experiment.
Ensure you follow standardised digestion protocols, such as those outlined in INFOGEST, or adapt as needed.
Step 3: Record pH and Temperature
Continuous Monitoring: If possible, record the pH and temperature throughout the digestion process to capture fluctuations.
If continuous monitoring is not feasible, ensure the food sample is at 37 °C before adding it to the gastric phase. Measure pH at discrete sampling points and use these for a simplified curve.
Step 4: Enter Values into the Prediction Model
Input the time, pH, and temperature data from your experiment into the prediction model spreadsheet or application.
Ensure the input corresponds to the duration and conditions of your experiment.
Step 5: Adjust for Experimental Duration
The model estimates pepsin activity over a 300-minute period by default. Adjust this to your gastric phase duration:
Shorter Duration: Delete rows beyond your experimental timeframe (e.g., if your gastric phase lasts 30 minutes, only use the first 30 rows).
Discrete Points: If you have limited sampling points (e.g., 4 points), retain only those specific rows in the model.
Step 6: Record and Graph the Outputs
Use the model’s calculated activity levels to create visual outputs (e.g., line or bar graphs).
Graph how pepsin activity changes over time under your specific digestion conditions.
Step 7: Compare Human and Porcine Pepsin Outputs
Overlay the activity curves for human and porcine pepsin.
Analyse the differences in activity under similar conditions to evaluate how these variations might influence digestion outcomes.
